# Supplementary material for: Targeting the honey bee gut parasite Nosema ceranae with siRNA positively affects gut bacteria
Source: BMC Microbiol. 2020 Aug 17;20:258. doi: 10.1186/s12866-020-01939-9 (PMC7433167; doi:10.1186/s12866-020-01939-9)
Supplement: Supplementary file 1 — Additional file 1 File S1 sequencing alignment statistics and normalized microbe counts. [file 12866_2020_1939_MOESM1_ESM.xlsx]

## Sheet: Sheet1
overall mapping statistics
samples	library name	total_reads	reads unmapped to honey bee	reads mapped to holobee database		unmapped reads
Day1_cage1_infecton	Q_1	62553664	7903220	2315807	0.293021	0.706979
Day1_cage2_infection	Q_2	63088432	6984142	559427	0.0800996	0.9199
Day1_cage1_scramble	Q_3	61469724	7380124	2562748	0.34725	0.65275
Day1_cage2_scramble	Q_4	47101074	5241414	1687050	0.321869	0.678131
Day1_cage1_RNAi	Q_5	69119414	9052908	776280	0.0857492	0.914251
Day1_cage2_RNAi	Q_6	38546682	4314362	1516935	0.351601	0.648399
Day2_cage1_infecton	Q_7	35060002	4470490	1941650	0.434326	0.565674
Day2_cage2_infection	Q_8	20300402	4339822	2702309	0.622677	0.377323
Day2_cage1_scramble	Q_9	66092914	15128512	8837970	0.584193	0.415807
Day2_cage2_scramble	Q_10	94003142	12832480	1425676	0.111099	0.888901
Day2_cage1_RNAi	Q_11	83475716	15298192	6957049	0.454763	0.545237
Day2_cage2_RNAi	Q_12	81264816	12921576	6324697	0.489468	0.510532
Day3_cage1_infecton	Q_13	50877290	15385448	7457630	0.48472	0.51528
Day3_cage2_infection	Q_14	63201002	18411704	8532277	0.463416	0.536584
Day3_cage1_scramble	Q_15	63812134	17251844	8229117	0.476999	0.523001
Day3_cage2_scramble	Q_16	57146642	13956732	6758226	0.484227	0.515773
Day3_cage1_RNAi	Q_17	87494926	19867502	7292665	0.367065	0.632935
Day3_cage2_RNAi	Q_18	66267038	12098226	4858508	0.401588	0.598412
Day4_cage1_infecton	Q_19	76655200	23279480	11906917	0.511477	0.488523
Day4_cage2_infection	Q_20	36954096	10045754	6056773	0.602919	0.397081
Day4_cage1_scramble	Q_21	51257932	13653024	7508847	0.549977	0.450023
Day4_cage2_scramble	Q_22	51427668	13364428	6793070	0.508295	0.491705
Day4_cage1_RNAi	Q_23	46861114	12634568	7244812	0.573412	0.426588
Day4_cage2_RNAi	Q_24	61389774	14978992	8506049	0.567865	0.432135
Day5_cage1_infecton	Q_25	54863124	18052144	12275571	0.680006	0.319994
Day5_cage2_infection	Q_26	67769826	22307530	14812451	0.664011	0.335989
Day5_cage1_scramble	Q_27	53086862	17018818	9788927	0.575183	0.424817
Day5_cage2_scramble	Q_28	60529312	18986532	11307768	0.595568	0.404432
Day5_cage1_RNAi	Q_29	48689042	12746908	6933113	0.543905	0.456095
Day5_cage2_RNAi	Q_30	55709802	19557122	12679500	0.648332	0.351668
Day6_cage1_infecton	Q_31	52211674	20181630	10659310	0.528169	0.471831
Day6_cage2_infection	Q_32	50636976	18505492	11134549	0.601689	0.398311
Day6_cage1_scramble	Q_33	58956832	20605214	12833791	0.622842	0.377158
Day6_cage2_scramble	Q_34	54022122	21852208	13282399	0.607829	0.392171
Day6_cage1_RNAi	Q_35	48486496	16606808	8139384	0.490123	0.509877
Day6_cage2_RNAi	Q_36	51890236	16092956	8796368	0.546597	0.453403

## Sheet: Sheet2
Normalized bacteria counts																			standard error
samples	library name	Citrobacter_freundii	Enterobacter_aerogenes	Enterobacter_sp	Enterobacteriaceae_bacterium	Erwinia_cf_rhapontici	Frischella_perrara	Klebsiella_pneumoniae	Serratia_marcescens	Serratia_nematodiphila	Serratia_sp_G5_1_1BCO2	Snodgrassella_alvi	Propionibacterium_s_ B4	Lactobacillus_cf_apis	Bartonella_cf_apis	Gilliamella_apicola	Nosema_ceranae		treatments	Citrobacter_freundii	Enterobacter_aerogenes	Enterobacter_sp	Enterobacteriaceae_bacterium	Erwinia_cf_rhapontici	Frischella_perrara	Klebsiella_pneumoniae	Serratia_marcescens	Serratia_nematodiphila	Serratia_sp_G5_1_1BCO2	Snodgrassella_alvi	Propionibacterium_s_ B4	Lactobacillus_cf_apis	Bartonella_cf_apis	Gilliamella_apicola	Nosema_ceranae
Day1_cage1_infecton	Q_1	12.6054	28.5974	22.0125	18.626	18.0615	27.2804	29.7263	40.6385	29.7263	35.3705	5.45609	2.06955	1.50513	9.40705	7.90192	0		Day1_infecton	0.724746	7.42597	1.27415	0.954322	2.30242	0.983147	2.57718	4.97272	3.90364	8.55941	3.85804	0.530705	1.06429	1.66654	12.6917	0
Day1_cage2_infection	Q_2	13.6304	18.0955	20.2106	19.9756	14.8054	28.6708	33.371	33.606	24.2057	23.2657	0	2.82008	0	7.0502	25.8507	0		Day1_scramble	7.80331	4.42317	10.6713	2.49703	9.85437	60.9359	16.0588	42.0267	36.633	34.8167	8.51526	2.27966	2.68813	2.20346	62.4598	0
Day1_cage1_scramble	Q_3	6.71456	5.11586	9.59223	13.1094	5.75534	91.446	12.7896	78.0168	66.5062	76.4181	13.4291	2.87767	4.79612	1.59871	116.066	0		Day1_RNAi	4.20964	21.5867	5.5311	3.70211	3.75733	18.6018	3.50339	3.44505	0.211706	10.3703	8.21884	0.509091	0	0.714561	13.3681	0
Day1_cage2_scramble	Q_4	17.7501	11.3712	24.6837	16.6407	19.6915	5.26956	35.5002	18.5821	14.6993	27.1799	1.38673	6.1016	8.59771	4.71487	27.7345	0		Day2_infecton	9.29344	9.59109	6.64279	6.01097	5.62769	42.9111	2.26557	9.1018	7.27461	9.1018	14.6307	7.0165	3.29385	0.428799	4.76051	1.64692
Day1_cage1_RNAi	Q_5	16.4935	39.019	21.583	11.9696	15.2683	15.2683	19.8865	27.7091	16.682	17.2475	3.01596	1.03674	0	4.52394	21.206	0		Day2_scramble	4.20498	11.8054	8.97062	8.72176	8.40996	27.5355	24.4431	1.14988	2.03808	1.19709	129	6.1673	19.7748	32.1694	5.28202	0
Day1_cage2_RNAi	Q_6	10.5402	8.49071	13.7608	6.73401	9.95463	41.5752	14.9319	22.8371	16.9814	31.9134	14.6392	1.7567	0	3.5134	40.1113	0		Day2_RNAi	1.16771	0	1.16771	1.10648	1.16771	255.38	3.4222	2.33542	2.33542	1.55695	13.9359	1.76464	51.4716	1.68156	3.80101	0.778473
Day2_cage1_infecton	Q_7	17.8011	33.0182	15.2171	16.6527	13.7815	9.18767	20.6723	16.3655	13.7815	16.3655	1.43557	1.72269	0	1.72269	2.58403	0		Day3_infecton	35.7318	2.40047	7.27868	3.60071	10.1841	11.9719	1.55824	6.52677	3.0599	8.41473	6.05015	10.9621	2.14041	35.1606	127.398	67.5474
Day2_cage2_infection	Q_8	4.65821	46.5821	5.82276	8.15186	5.82276	69.8731	17.4683	3.49365	3.49365	3.49365	22.1265	11.6455	4.65821	2.3291	9.31641	2.3291		Day3_scramble	11.5721	22.9475	10.5831	9.39595	8.11046	197.741	5.63784	3.95619	0.989047	0.989047	33.9125	3.85579	1.97809	16.6076	29.8586	31.1665
Day2_cage1_scramble	Q_9	5.94674	19.0296	12.6864	14.6686	11.8935	43.6094	23.787	17.0473	12.2899	13.4793	185.935	8.72188	2.3787	1.18935	24.9763	0		Day3_RNAi	0.871771	1.94385	0.200306	1.07208	0.200306	339.848	5.89642	0.536038	1.07208	1.07208	21.0409	9.64869	8.57661	2.92269	24.2572	3.15135
Day2_cage2_scramble	Q_10	0	2.33419	0	2.33419	0	4.66837	58.3547	18.6735	15.1722	15.1722	3.50128	0	30.3444	46.6837	17.5064	0		Day4_infecton	1.30713	1.30713	1.30713	1.30713	0	18.7825	1.37547	8.49631	0.653563	0.653563	3.54119	39.2138	0.585218	17.5778	12.7893	113.694
Day2_cage1_RNAi	Q_11	0	0	0	0.637059	0	114.989	2.86676	0	0	0	14.9709	7.96323	86.0029	4.77794	84.0918	0		Day4_scramble	0.253761	24.0764	2.03923	0.764329	0.510569	144.028	7.96202	2.29299	3.05732	1.14649	38.9107	2.03618	14.2685	3.43186	30.9691	22.806
Day2_cage2_RNAi	Q_12	1.65139	0	1.65139	2.20185	1.65139	476.151	7.70649	3.30278	3.30278	2.20185	34.6792	10.4588	13.2111	7.15603	78.7163	1.10093		Day4_RNAi	6.5518	2.51992	5.03985	2.51992	3.02391	119.363	7.06067	3.02391	2.51992	3.52789	167.461	1.5022	54.9539	5.57553	52.6502	37.3632
Day3_cage1_infecton	Q_13	51.6143	5.55846	17.8665	8.33769	15.4843	19.8516	4.36736	1.58813	0	0	10.7199	3.97033	2.3822	4.36736	32.9537	39.7033		Day5_infecton	2.12599	1.96245	0.654151	1.63538	1.39582	49.0614	1.32906	1.3083	0.654151	0.817689	17.3235	23.3744	36.9206	4.52604	41.8657	289.534
Day3_cage2_infection	Q_14	1.08184	2.16368	7.57287	3.24551	1.08184	36.7825	2.16368	10.8184	4.32735	11.9002	2.16368	19.4731	5.40919	54.0919	213.122	135.23		Day5_scramble	2.75109	1.39051	2.73612	0.912041	0.897074	115.261	1.42044	0.224269	0.912041	7.78976	110.222	7.44599	3.10983	3.25949	136.029	592.006
Day3_cage1_scramble	Q_15	1.11859	6.71157	1.11859	0	1.11859	279.649	1.11859	0	0	0	48.6588	6.15227	0	34.6764	43.6252	47.5403		Day5_RNAi	0.726013	3.63006	0.726013	1.45203	0.726013	18.8537	1.45203	18.1503	18.8763	15.9723	71.6356	7.01129	0.726013	3.97222	55.1565	279.859
Day3_cage2_scramble	Q_16	17.484	39.1643	16.0853	13.2879	12.5885	0	9.0917	5.59489	1.39872	1.39872	0.699362	0.699362	2.79745	11.1898	1.39872	91.6164		Day6_infecton	2.45462	1.02487	1.42975	0	1.94218	20.1179	3.07461	0	0.512435	0.512435	29.9171	15.5027	12.4534	3.57437	36.1805	1040.42
Day3_cage1_RNAi	Q_17	0.283275	0.283275	0.283275	0	0.283275	0	0	0	0	0	0.56655	0	0	10.1979	0.56655	0.849824		Day6_scramble	0	1.47011	0.840174	5.88122	1.68035	141.823	1.88942	9.87185	3.3607	1.05119	37.2151	6.93047	32.55	8.61043	28.3646	490.529
Day3_cage2_RNAi	Q_18	1.51615	3.03229	0	1.51615	0	480.618	8.3388	0.758073	1.51615	1.51615	30.3229	13.6453	12.1292	6.06458	34.8713	5.30651		Day6_RNAi	0	1.54178	0	0	0	102.643	3.18369	0.804908	0.268303	0.804908	40.9167	15.0288	39.8218	1.10147	9.61663	933.477
Day4_cage1_infecton	Q_19	1.84855	1.84855	1.84855	1.84855	0	31.4254	0	12.0156	0.924277	0.924277	2.77283	55.4566	2.77283	26.804	11.0913	198.72
Day4_cage2_infection	Q_20	0	0	0	0	0	4.86302	1.94521	0	0	0	7.78083	0	1.94521	1.94521	29.1781	37.9316
Day4_cage1_scramble	Q_21	2.52072	0	2.52072	0	2.52072	38.441	0.63018	0	0	0	173.93	5.04144	2.52072	18.9054	34.0297	8.82253
Day4_cage2_scramble	Q_22	2.16185	34.0491	5.40462	1.08092	3.24277	242.127	11.8902	3.24277	4.3237	1.62139	118.902	2.16185	22.6994	14.052	77.8266	41.0751
Day4_cage1_RNAi	Q_23	9.26565	3.56371	7.12742	3.56371	4.27645	1.42548	11.4039	4.27645	3.56371	4.9892	16.3931	0.712742	83.3909	17.1058	3.56371	72.6997
Day4_cage2_RNAi	Q_24	0	0	0	0	0	170.231	1.41859	0	0	0	253.218	2.83718	5.67435	9.22083	78.0224	19.8602
Day5_cage1_infecton	Q_25	3.00661	2.77533	0.92511	2.31277	0	69.3832	8.78854	1.85022	0.92511	1.15639	28.4471	37.0044	93.6674	3.46916	59.207	64.2951
Day5_cage2_infection	Q_26	0	0	0	0	1.97399	0	6.90896	0	0	0	3.94798	3.94798	41.4538	9.86995	0	473.758
Day5_cage1_scramble	Q_27	0	1.96648	1.96648	0.655493	2.62197	67.5158	5.89944	0.655493	0.655493	0.655493	97.0129	14.4208	13.1099	6.55493	49.8175	172.395
Day5_cage2_scramble	Q_28	3.89063	0	5.83594	1.94531	3.89063	230.52	3.89063	0.972657	1.94531	11.6719	252.891	3.89063	17.5078	1.94531	242.191	1009.62
Day5_cage1_RNAi	Q_29	0	0	0	0	0	199.155	0	0	0	0	116.709	8.56581	0	11.778	25.6974	886.561
Day5_cage2_RNAi	Q_30	1.02674	5.13368	1.02674	2.05347	1.02674	172.492	2.05347	25.6684	26.6952	22.5882	15.4011	18.4813	1.02674	6.16042	103.7	490.78
Day6_cage1_infecton	Q_31	4.92074	0	4.92074	0	4.92074	29.5244	0	0	0	0	108.256	23.3735	1.23018	12.3018	2.46037	1967.06
Day6_cage2_infection	Q_32	1.44939	1.44939	2.89877	0	2.17408	57.9754	4.34816	0	0.724693	0.724693	65.9471	1.44939	18.842	7.24693	53.6273	495.69
Day6_cage1_scramble	Q_33	0	2.97046	1.18819	8.3173	2.37637	0	7.12911	14.8523	4.75274	2.97046	119.413	14.2582	77.2321	18.4169	0	630.926
Day6_cage2_scramble	Q_34	0	0.891413	0	0	0	200.568	4.45706	0.891413	0	4.45706	172.043	4.45706	31.1995	6.23989	40.1136	1324.64
Day6_cage1_RNAi	Q_35	0	0.379437	0	0	0	76.2669	1.89719	1.13831	0.379437	1.13831	148.739	31.4933	0	12.5214	99.0332	419.278
Day6_cage2_RNAi	Q_36	0	2.55984	0	0	0	221.427	6.39961	0	0	0	90.8745	10.2394	56.3166	14.0791	112.633	1739.41
